# Supplementary material for: Stearic Acid as an Atomic Layer Deposition Inhibitor: Spectroscopic Insights from AFM-IR
Source: Nanomaterials (Basel). 2023 Oct 6;13(19):2713. doi: 10.3390/nano13192713 (PMC10574727; doi:10.3390/nano13192713)
Supplement: Supplementary file 1 [file nanomaterials-13-02713-s001.zip]

Archive with 1 entries (1 files):
- nanomaterials-2590531-supplementary.pdf
